# Supplementary material for: Global Population Structure of the Genes Encoding the Malaria Vaccine Candidate, Plasmodium vivax Apical Membrane Antigen 1 (PvAMA1)
Source: PLoS Negl Trop Dis. 2013 Oct 31;7(10):e2506. doi: 10.1371/journal.pntd.0002506 (PMC3814406; doi:10.1371/journal.pntd.0002506)
Supplement: Table S2 — Summary of Pv AMA1 polymorphisms. All 40-mer haplotypes for the 372 global sequences are summarised here. The polymorphic amino acid residue, and corresponding nucleotide polymorphism(s) are listed, as are the reference Sal-1 sequence and variant codons for each polymorphic site. Sites identical to the Sal-1 sequence are indicated by a dot. The number of sequences identical to Sal-1 at each polymorphic site are also listed. The 23 common polymorphisms are shown in bold. (XLSX) [file pntd.0002506.s008.xlsx]

## Sheet: Sheet1
Selected region = 4-1503
Amino Acid Position	24	25	42	44	51	66	107	112	117	120	130	132	133	140	141	145	158	172	189	190	193	210	218	227	228	253	277	288	317	352	359	368	380	382	384	385	400	438	445	484
Amino Acid polymorphism	N24S	Q24H/K	G42V	T44S	M51I	R66K	D107A/N/V	R112K/T/S	G117R	K120R/S	N130K	N132D/G	D133N	L140I	A141E	E145A	D158N/E	A172T	E189K/N	K190E/Q	H193Y	P210S	V218L	E227V/K	S228D/R	G253E	E277K	G288E	R317Q	K352E/N	T359A	K368I	Q380R/K	V382E	L384R/P	E385Q/D/K	K400R	R438H	N445D	Q484R/H
Nucleotide polymorphism	71A/G	73C/A; 75G/T	125G/T	130A/T	153G/T	197G/A	319G/A; 320A/C/T; 321C/T	335A/G/C; 336A/C	349G/C	359A/G; 360G/T/A	390T/A/G	394A/G; 395A/G	397G/A	418T/A	422C/A	434A/C	472G/A; 474T/A	514G/A	565G/A; 567A/T	568A/G/C	577C/T	628C/T	652G/T	679G/A; 680A/T	682A/G; 683G/A; 684C/T	758G/A	829G/A; 831A/G	863G/A	950G/A	1054A/G; 1056G/T	1075A/G	1103A/T	1138C/A, 1139A/G	1145A/A, 1146A/G	1151T/G/C, 1152G/T	1153G/C/A, 1155G/T/C	1199A/G	1313G/A	1333A/G	1451A/G, 1452G/T
Sal-1 codon	AAC	CAG	GGG	ACC	ATG	AGA	GAC	AGA	GGA	AAG	AAT	AAT	GAC	TTA	GCG	GAA	GAT	GCA	GAA	AAA	CAC	CCA	GTG	GAA	AGC	GGA	GAA	GGA	CGA	AAG	ACC	AAA	CAA	GTA	CTG	GAG	AAG	CGC	AAC	CAG
Variant codon(s)	AGC	CAT,AAG	GTG	TCC	ATT	AAA	AAT/GCT/AAC/GTT/GAT	AAA/ACC/AGC	CGA	AGG/AGT/AAA/AGA	AAA/AAG	GAT/GGT	AAC	ATA	GAG	GCA	AAT, GAA	ACA	AAA, AAT	GAA, CAA	TAC	TCA	TTG	GTA, AAA	GAT, AGA,	GAA	AAG, GAG	GAA	CAA	AAT, GAG	GCC	ATA	AAA, CGA	GAG	CGG, CCG, CGT, CCT	GAT, CAG, AAG, GAC	AGG	CAC	GAC	CGG, CAT
No identical to Sal-1	369	257	261	360	369	306	115	13	362	46	315	219	354	152	275	68	369	368	249	299	356	154	357	234	261	344	46	258	368	293	369	344	309	348	111	315	336	58	366	364
No different to Sal-1	2	114	110	11	2	65	256	358	9	325	56	152	17	219	96	303	2	3	122	72	15	217	14	137	110	27	325	113	3	78	2	27	62	23	260	56	35	313	5	7
Sal-1	N	Q	G	T	M	R	D	R	G	K	N	N	D	L	A	E	D	A	E	K	H	P	V	E	S	G	E	G	R	K	T	K	Q	V	L	E	K	R	N	Q
'Chesson_I'	.	.	.	.	.	.	A	T	.	R	K	D	.	.	.	.	.	.	.	.	.	.	.	.	.	.	K	E	.	.	.	.	.	.	R	.	.	H	.	R
'India_VII'	.	.	.	.	.	.	A	K	.	R	.	D	.	.	.	.	.	.	.	.	Y	S	.	.	.	.	K	.	.	.	.	.	.	E	P	.	.	H	.	.
'Indonesia_XIX'	.	H	V	.	.	.	.	K	.	R	.	.	.	I	.	A	.	.	K	E	.	S	.	V	D	.	.	.	.	.	.	.	.	.	P	Q	.	H	.	.
'Korea_SK0814'	.	.	.	.	.	.	A	.	.	R	.	D	.	.	.	.	.	.	.	.	.	.	.	V	D	.	K	.	.	.	.	.	.	.	.	.	.	.	D	.
'North_Korea'	.	.	.	.	.	.	A	T	.	R	.	D	.	.	E	A	N	.	.	.	.	.	.	.	.	.	K	.	.	.	.	.	.	.	.	.	.	.	.	.
'Palo_Alto'	.	.	.	.	.	.	A	K	.	R	.	.	.	.	E	A	.	.	.	.	.	.	.	.	.	.	K	E	.	.	.	.	R	.	.	.	.	H	.	.
Belem	.	.	.	.	.	.	A	K	.	R	.	.	.	.	E	A	.	.	.	.	.	.	.	.	.	.	K	E	.	.	.	.	R	.	.	.	.	H	.	.
population=SriLanka
'SL_AP239'	.	.	.	.	.	.	A	K	.	R	.	.	.	I	.	A	.	.	.	.	.	.	.	.	.	.	K	E	.	.	.	.	.	.	.	.	.	H	.	.
'SL_LA14'	.	.	.	.	.	.	.	K	.	R	.	.	.	I	.	A	.	.	.	.	.	S	.	.	.	.	K	.	.	.	.	I	.	.	P	.	.	H	.	.
'SL_LA3'	.	.	.	.	.	.	.	K	.	R	.	.	.	.	E	A	.	.	K	.	.	.	.	V	D	.	K	E	.	E	.	.	.	.	.	.	.	H	.	.
'SL_LA4'	.	.	.	.	.	.	.	K	.	R	.	.	.	I	.	A	.	.	.	.	.	.	.	.	.	.	.	.	.	.	.	.	.	.	.	.	.	H	.	.
'SL_LA5'	.	.	.	.	.	.	.	K	.	R	.	.	.	.	.	A	.	.	.	.	Y	S	.	.	.	.	.	.	.	.	.	.	K	.	P	.	.	H	.	.
'SL_LA8'	.	.	.	.	.	.	.	K	.	R	.	.	.	I	.	A	.	.	.	.	.	S	.	.	.	.	K	.	.	.	.	I	.	.	P	.	.	H	.	.
'SL_MR4719'	.	.	.	.	.	.	.	K	.	R	.	.	.	I	.	A	.	.	K	E	.	S	.	V	D	.	K	.	.	.	.	I	.	.	R	D	R	H	.	.
'SL_MR4724'	.	.	.	.	.	.	.	K	.	R	.	.	.	I	.	A	.	.	.	.	.	.	L	V	D	.	K	E	.	N	.	.	R	.	.	.	.	H	.	.
'SL_MR4727'	.	.	.	.	.	.	.	K	.	R	.	.	.	I	.	A	.	.	.	.	.	S	.	.	.	E	.	.	.	.	.	I	.	.	R	D	.	H	.	.
'SL_MR4731'	.	.	.	.	.	.	.	K	.	R	.	.	.	.	E	A	.	.	K	.	.	.	.	V	D	.	K	E	.	N	.	.	R	.	.	.	.	H	.	.
'SL_MR4733'	.	.	.	.	.	.	.	K	.	R	.	.	.	I	.	A	.	.	.	.	.	S	.	.	.	E	.	.	.	.	.	I	.	.	R	D	.	H	.	.
'SL_MR4735'	.	.	.	.	.	.	.	K	.	R	.	.	.	I	.	A	.	.	.	.	.	S	.	.	.	.	K	.	.	.	.	I	.	.	P	.	.	H	.	.
'SL_MR4738'	.	.	.	.	.	.	N	T	.	R	.	.	.	I	.	A	.	.	.	.	.	S	.	.	.	.	K	.	.	N	.	.	R	.	.	.	.	H	.	.
'SL_MR4743'	.	.	.	.	.	.	.	K	.	R	.	.	.	I	.	A	.	.	.	.	.	S	.	.	.	E	.	.	.	.	.	I	.	.	R	D	.	H	.	.
'SL_MR4744'	.	.	.	.	.	.	.	K	.	R	.	.	.	I	.	A	.	.	.	.	.	S	.	.	.	E	.	.	.	.	.	I	.	.	R	D	.	H	.	.
'SL_MR4745'	.	.	.	.	.	.	.	K	.	R	.	.	.	I	.	A	.	.	K	E	.	S	.	V	D	.	K	.	.	.	.	I	.	.	R	D	R	H	.	.
'SL_MR4746'	.	.	.	.	.	.	.	K	.	R	.	.	.	I	.	A	.	.	.	.	.	.	.	.	.	.	K	.	.	.	.	.	K	.	P	.	.	H	.	.
'SL_MR4750'	.	.	.	.	.	.	.	K	.	R	.	.	.	I	.	A	.	.	.	.	.	S	.	V	D	.	K	E	.	E	.	.	.	.	.	.	.	.	.	.
'SL_MR4755'	.	.	.	.	.	.	.	K	.	R	.	.	.	I	.	A	.	.	.	.	.	.	.	.	.	.	K	.	.	N	.	I	.	.	P	.	.	.	.	.
'SL_MR4756'	.	.	.	.	.	.	A	T	.	R	.	D	.	.	E	A	.	.	K	.	.	.	.	.	.	.	.	.	.	.	.	.	.	.	.	.	.	.	.	.
'SL_P002'	.	.	.	.	.	.	A	K	.	R	.	.	.	.	.	A	.	.	.	.	Y	S	.	.	.	.	.	.	.	.	.	.	K	.	P	.	.	H	.	.
'SL_Pv001'	.	.	.	.	.	.	.	K	.	R	.	.	.	I	.	A	.	.	K	E	.	S	.	V	D	.	K	.	.	.	.	I	.	.	R	D	R	H	.	.
'SL_Pv002'	.	.	.	.	.	.	.	K	.	R	.	.	.	I	.	A	.	.	.	.	.	.	.	.	.	.	.	.	.	.	.	.	.	.	.	.	.	H	.	.
population=PNG_Madang
'PNG_112_MU'	.	H	V	.	.	K	A	K	.	R	K	D	N	.	.	.	.	.	.	.	.	S	.	V	D	.	K	.	.	.	.	.	R	.	R	.	.	H	.	.
'PNG_131_MK'	.	H	V	.	.	K	A	K	.	S	K	D	N	.	.	.	.	.	.	.	.	S	.	V	D	.	K	.	.	.	.	.	.	.	P	.	R	H	.	.
'PNG_48_MMB'	.	H	V	.	.	.	.	K	.	R	.	D	.	.	E	A	.	.	.	.	.	S	.	.	.	.	K	.	.	.	.	.	R	.	.	.	.	H	.	.
'PNG_49_MMB'	.	H	V	.	.	.	A	K	.	S	K	D	N	.	.	.	.	.	.	.	.	S	.	V	D	.	.	.	Q	.	.	.	.	.	P	Q	.	H	.	.
'PNG_52_MMB'	.	H	V	.	.	.	A	K	.	R	K	D	N	.	.	.	.	T	.	.	.	S	.	.	.	.	.	.	Q	.	.	.	.	.	R	.	.	H	.	.
'PNG_61_MU'	.	H	V	.	.	K	A	T	.	R	.	D	.	I	.	A	.	.	.	.	.	S	.	.	.	E	K	.	.	.	.	.	.	.	P	Q	.	H	.	H
'PNG_62_MU'	.	H	V	.	.	K	A	T	.	R	.	D	.	I	.	A	.	.	K	E	.	S	.	V	D	.	K	.	.	.	.	.	.	.	P	.	.	H	.	.
'PNG_63_MAS'	.	H	V	.	.	K	A	K	.	R	K	D	N	.	.	.	.	.	.	.	.	S	.	V	D	.	.	.	.	.	.	.	.	.	R	.	.	H	.	.
'PNG_68_MAS'	.	H	V	.	.	K	.	K	.	S	K	D	N	.	.	.	.	.	.	.	.	S	.	V	D	.	.	.	.	.	.	.	.	.	R	.	.	H	.	.
'PNG_81_1_M'	.	H	V	.	.	.	A	T	.	S	.	D	.	I	.	A	.	.	.	.	.	S	.	V	D	.	K	.	.	.	.	.	.	.	.	K	.	H	.	.
'PNG_83_MW'	.	H	V	.	.	.	.	K	.	R	.	D	.	.	E	A	.	.	.	.	.	S	.	V	D	.	K	.	.	E	.	.	.	.	.	.	.	H	.	.
'PNG100_MU'	.	H	V	.	.	.	.	K	.	S	K	D	N	.	.	.	.	.	.	.	.	S	.	V	D	.	.	.	.	.	.	.	.	.	R	.	.	H	.	.
'PNG101_MU'	.	H	V	.	.	.	A	T	.	R	.	D	.	I	.	A	.	.	K	E	.	S	.	.	.	.	K	.	.	.	.	.	R	.	.	.	.	H	.	.
'PNG102_MAS'	.	H	V	.	.	.	.	K	.	S	K	D	N	.	.	.	.	.	.	.	.	S	.	V	D	.	.	.	.	.	.	.	.	.	P	Q	.	H	.	.
'PNG104_MAS'	.	K	.	.	.	K	A	K	.	R	.	D	.	.	E	A	.	.	.	.	.	S	.	.	.	.	K	.	.	N	.	.	.	.	P	Q	.	H	.	.
'PNG109_MMB'	.	H	V	.	.	.	A	K	.	R	.	.	.	.	E	A	.	.	K	.	.	.	.	.	.	.	K	E	.	.	.	.	.	.	.	.	.	H	.	.
'PNG110_MK'	.	K	.	.	.	.	A	T	.	R	.	D	.	I	.	A	.	.	K	E	.	S	.	.	.	E	K	.	.	.	.	.	.	.	R	.	.	H	.	.
'PNG115_MMS'	.	.	V	.	.	.	A	T	.	R	.	D	.	I	.	A	.	.	.	.	.	S	.	.	.	.	K	.	.	.	.	.	R	.	.	.	.	H	.	.
'PNG116_MAS'	.	H	V	.	.	K	A	T	.	R	.	D	.	I	.	A	.	.	.	.	.	S	.	.	.	.	K	.	Q	.	.	.	.	.	.	.	.	H	.	H
'PNG117_MK'	.	K	.	.	.	K	A	K	.	R	.	D	.	.	E	A	.	.	.	.	.	S	.	.	.	.	K	.	.	.	A	.	.	.	R	.	.	H	.	.
'PNG118_MAS'	.	.	V	.	.	.	.	K	.	S	.	D	.	.	.	A	.	.	.	.	.	S	.	.	.	.	K	.	.	.	.	.	.	.	.	.	.	H	.	.
'PNG122_MAS'	.	H	V	.	.	.	.	K	.	R	.	D	.	.	E	A	.	.	.	.	.	S	.	V	D	.	K	.	.	.	.	.	.	.	P	Q	.	H	.	.
'PNG126_MU'	.	K	.	.	.	.	.	K	.	S	.	D	.	I	.	A	.	.	.	.	.	S	.	.	.	.	K	.	.	N	.	.	.	.	R	.	.	H	.	.
'PNG129_MU'	.	K	V	.	.	.	A	K	.	R	.	D	.	I	.	A	.	.	K	E	.	S	.	.	.	.	K	.	.	E	.	.	R	.	.	.	.	H	.	.
'PNG130_MMB'	.	.	V	.	.	.	A	K	.	R	.	D	.	I	.	A	.	.	.	.	.	S	.	.	.	.	K	.	.	.	.	.	R	.	.	.	.	H	.	H
'PNG133_MMS'	.	H	V	.	.	K	A	T	.	R	.	D	.	I	.	A	.	.	K	E	.	S	.	.	.	.	K	.	.	.	.	.	.	.	P	Q	.	H	.	.
'PNG134_MW'	.	H	V	.	.	K	A	K	.	R	K	D	N	.	.	.	.	.	.	.	.	S	.	V	D	.	.	.	.	.	.	.	.	.	R	.	.	H	.	.
'PNG135_MU'	.	H	V	.	.	.	A	T	.	R	.	D	.	I	.	A	.	.	.	.	.	S	.	V	D	.	K	.	.	.	.	.	R	.	.	.	.	H	.	.
'PNG136_MW'	.	H	V	.	.	.	.	K	.	R	.	D	.	.	E	A	.	.	.	.	.	S	.	.	.	.	K	.	.	E	.	.	.	.	R	.	.	H	.	.
'PNG45_MMB'	.	.	V	.	.	.	A	T	.	S	.	G	.	.	.	.	.	.	.	.	.	S	.	.	R	.	K	.	.	.	.	.	.	.	P	Q	.	H	.	.
'PNG46_MMB'	.	H	V	.	.	K	A	K	.	S	K	D	N	.	.	.	.	.	.	.	.	S	.	V	D	.	K	.	.	.	.	.	.	.	P	.	R	H	.	.
'PNG51_MMB'	.	K	.	.	.	.	A	T	.	S	.	G	.	.	.	.	.	T	.	.	.	S	.	.	R	E	K	.	.	.	.	.	.	.	P	Q	.	H	.	.
'PNG53_MMB'	.	K	.	.	.	K	A	T	.	R	.	D	.	I	.	A	.	.	K	E	.	S	.	V	D	.	K	.	.	N	.	.	.	.	.	.	.	H	.	.
'PNG54_MK'	.	H	V	.	.	.	.	K	.	R	.	D	.	.	E	A	.	.	.	.	.	S	.	.	.	.	K	.	.	.	.	.	.	.	R	.	.	H	.	.
'PNG55_MK'	.	H	V	.	.	K	A	K	.	S	K	D	N	.	.	.	.	.	.	.	.	S	.	V	D	.	K	.	.	.	.	.	.	.	P	.	R	H	.	.
'PNG56_MK'	.	H	V	.	.	.	A	T	.	R	.	D	.	.	.	A	.	.	.	.	.	S	.	.	.	.	K	.	.	.	.	.	.	.	R	.	.	H	.	.
'PNG58_MK'	.	K	V	.	.	.	A	T	.	R	.	D	.	I	.	A	.	.	.	.	.	S	.	.	.	.	K	.	.	.	.	.	.	.	R	.	.	H	.	.
'PNG59_MU'	.	H	V	.	.	K	A	K	.	R	.	D	.	I	.	A	.	.	.	.	.	S	.	V	D	.	K	.	.	.	.	.	.	.	.	.	.	H	.	.
'PNG72_MK'	.	.	.	.	.	.	A	T	.	R	.	.	.	.	E	A	.	.	N	.	.	.	.	V	D	.	K	E	.	N	.	.	.	.	P	K	R	H	.	.
'PNG74_MK'	.	K	V	.	.	.	A	T	.	R	.	D	.	I	.	A	.	.	K	E	.	S	.	.	.	.	K	.	.	.	.	.	R	.	.	.	.	H	.	.
'PNG75_MK'	.	H	V	.	.	K	A	K	.	S	K	D	N	.	.	.	.	.	.	.	.	S	.	V	D	.	K	.	.	.	.	.	.	.	P	.	R	H	.	.
'PNG77_MU'	.	H	V	.	.	K	A	T	.	R	.	D	.	I	.	A	.	.	K	E	.	S	.	.	.	.	K	.	.	.	.	.	.	.	P	.	.	H	.	.
'PNG78_MU'	.	.	.	.	.	.	A	T	.	R	.	.	.	.	E	A	.	.	N	.	.	.	.	V	D	.	K	E	.	N	.	.	.	.	P	K	R	H	.	.
'PNG79_MU'	.	H	V	.	.	.	.	K	.	R	.	D	.	.	E	A	.	.	.	.	.	S	.	.	.	.	K	.	.	.	.	.	.	.	R	.	.	H	.	.
'PNG81_MW'	.	H	V	.	.	.	A	T	.	R	.	D	.	I	.	A	.	.	.	.	.	S	.	V	D	.	K	.	.	.	.	.	.	.	.	K	.	H	.	.
'PNG84_MW'	.	H	V	.	.	.	.	K	.	R	.	D	.	.	E	A	.	.	.	.	.	S	.	V	D	.	K	.	.	.	.	.	.	.	P	.	.	H	.	.
'PNG85_MW'	.	H	V	.	.	K	A	T	.	R	.	D	.	I	.	A	.	.	K	E	.	S	.	V	D	.	.	.	.	.	.	.	.	.	R	.	.	H	.	.
'PNG87_MU'	.	H	V	.	.	.	.	K	.	R	.	D	.	.	E	A	.	.	.	.	.	S	.	.	.	.	K	.	.	N	.	.	.	.	P	Q	.	H	.	.
'PNG88_MU'	.	H	V	.	.	K	A	T	.	R	.	D	.	I	.	A	.	.	.	.	.	S	.	.	.	.	K	.	.	E	.	.	R	.	.	.	.	H	.	.
'PNG89_MU'	.	H	V	.	.	K	A	T	.	R	.	D	.	I	.	A	.	.	K	E	.	S	.	.	.	.	K	.	.	.	.	.	.	.	P	.	.	H	.	.
'PNG60_MU'	.	H	.	.	.	.	A	K	.	S	.	D	.	I	.	A	.	.	.	.	.	S	.	.	.	.	K	.	.	.	.	.	R	.	P	.	R	H	.	.
'PNG64_MAS'	.	H	V	.	.	.	A	T	.	R	.	D	.	I	.	A	.	.	.	.	.	S	.	V	D	.	K	.	.	.	.	.	R	.	.	.	.	H	.	.
'PNG66_MAS'	.	H	V	.	.	K	A	T	.	R	.	D	.	I	.	A	.	.	K	E	.	S	.	.	.	.	K	.	.	.	.	.	.	.	P	.	.	H	.	.
'PNG69_MMB'	.	.	.	.	.	.	A	K	.	R	.	.	.	.	E	A	.	.	K	.	.	.	.	.	.	.	K	E	.	.	.	.	.	.	P	.	R	H	.	.
'PNG90_MMB'	.	K	.	.	.	K	A	T	.	R	.	D	.	I	.	A	.	.	.	.	.	S	.	.	.	E	K	.	.	.	.	.	.	.	P	Q	.	H	.	H
'PNG91_MK'	.	H	V	.	.	.	A	K	.	R	.	D	.	I	.	A	.	.	.	.	.	S	.	.	.	.	K	.	.	.	.	.	.	.	R	.	.	H	.	.
'PNG93_MU'	.	H	V	.	.	K	A	T	.	R	.	D	.	I	.	A	.	.	K	E	.	S	.	V	D	.	K	.	.	.	.	.	.	.	P	Q	.	H	.	.
'PNG94_MU'	.	H	V	.	.	.	.	K	.	R	.	D	.	.	E	A	.	.	.	.	.	S	.	V	D	.	K	.	.	.	.	.	R	.	.	.	.	H	.	.
'PNG95_MW'	.	H	V	.	.	K	A	T	.	R	.	D	.	I	.	A	.	.	K	E	.	S	.	.	.	.	K	.	.	.	.	.	.	.	P	Q	R	H	.	.
'PNG97_MAS'	.	H	V	.	.	.	A	T	.	R	.	D	.	I	.	A	.	.	.	.	.	S	.	V	D	.	K	.	.	.	.	.	.	.	R	.	.	H	.	.
'PNG98_MU'	.	K	.	.	.	.	A	K	.	S	.	D	.	I	.	A	.	.	.	.	.	S	.	.	.	E	K	.	.	.	.	.	.	.	R	.	.	H	.	.
population=PNG_EastSepik
'PNG_5_ESP'	.	K	.	.	.	.	A	T	.	S	.	D	.	I	.	A	.	.	K	E	.	S	.	.	.	.	K	.	.	.	.	.	R	.	.	.	.	H	.	.
'PNG1_ESG'	.	H	V	.	.	.	.	K	.	S	.	D	.	I	.	A	.	.	K	E	.	S	.	V	D	.	K	.	.	E	.	.	.	.	.	.	.	H	.	.
'PNG10_ESP'	.	H	V	.	.	.	.	K	.	R	.	D	.	I	.	A	.	.	K	E	.	S	.	.	.	.	K	.	.	N	.	.	.	.	R	.	.	H	.	.
'PNG107_ESG'	.	H	V	.	.	.	.	K	.	R	.	D	.	.	E	A	.	.	.	.	.	S	.	V	D	.	K	.	.	E	.	.	.	.	R	.	.	H	.	.
'PNG11_ESP'	.	H	V	.	.	.	.	K	.	S	.	D	.	I	.	A	.	.	.	.	.	S	.	.	.	.	K	.	.	.	.	.	R	.	.	.	.	H	.	.
'PNG12_ESP'	.	H	V	.	.	.	.	K	.	R	.	D	.	.	E	A	.	.	.	.	.	S	.	.	.	.	K	.	.	.	.	.	.	.	P	.	.	H	.	.
'PNG13_ESP'	.	H	V	.	.	.	A	T	.	R	.	D	.	I	.	A	.	.	K	E	.	S	.	.	.	.	K	.	.	E	.	.	R	.	.	.	.	H	.	.
'PNG14_ESP'	.	K	.	.	I	.	A	T	.	R	.	D	.	I	.	A	.	.	.	.	.	S	.	V	D	.	K	.	.	.	.	.	.	.	P	Q	.	H	.	.
'PNG15_ESN'	.	K	.	.	.	K	A	K	.	R	.	D	.	.	E	A	.	.	.	.	.	S	.	.	.	.	K	.	.	.	.	.	.	.	R	.	.	H	.	.
'PNG16_ESN'	.	K	.	.	.	.	A	K	.	S	K	D	N	.	.	.	.	T	.	.	.	S	.	V	D	.	.	.	.	.	.	.	.	.	P	K	.	H	.	.
'PNG17_ESN'	.	K	V	.	.	.	A	K	.	R	.	D	.	I	.	A	.	.	.	.	.	S	.	V	D	.	K	.	.	.	.	.	.	.	R	.	.	H	.	.
'PNG18_ESN'	.	K	.	.	.	.	A	K	.	R	.	D	.	.	E	A	.	.	.	.	.	S	.	.	.	.	K	.	.	.	.	.	.	.	R	.	.	H	.	.
'PNG19_ESN'	.	.	V	.	.	.	A	K	.	R	.	D	.	I	E	A	.	.	.	.	.	S	.	.	.	.	K	.	.	.	.	.	.	.	R	.	.	H	.	.
'PNG2_ESG'	.	H	V	.	.	.	.	K	.	R	.	D	.	.	E	A	.	.	.	.	.	S	.	.	.	.	K	.	.	.	A	.	R	.	.	.	.	H	.	.
'PNG20_ESN'	.	K	.	.	.	.	A	T	.	R	.	D	.	I	.	A	.	.	.	.	.	S	.	.	.	.	K	.	.	.	.	.	.	.	P	Q	.	H	.	H
'PNG21_ESN'	.	K	.	.	.	.	A	T	.	S	.	D	.	I	.	A	.	.	.	.	.	S	.	.	.	.	K	.	.	N	.	.	.	.	R	.	.	H	.	.
'PNG22_ESN'	.	K	.	.	.	.	A	T	.	S	.	D	.	I	.	A	.	.	.	.	.	S	.	.	.	.	K	.	.	N	.	.	.	.	P	Q	.	H	.	.
'PNG23_ESN'	.	H	V	.	.	.	.	K	.	R	.	D	.	.	E	A	.	.	.	.	.	S	.	V	D	.	K	.	.	.	.	.	.	.	P	Q	.	H	.	.
'PNG24_ESK'	.	K	.	.	.	.	.	K	.	S	K	D	N	.	.	.	.	.	.	.	.	S	.	V	D	.	.	.	.	.	.	.	.	.	P	.	.	H	.	.
'PNG25_ESK'	.	H	V	.	.	.	.	K	.	R	.	D	.	.	E	A	.	.	.	.	.	S	.	V	D	.	K	.	.	.	.	.	.	.	R	.	.	H	.	.
'PNG26_ESK'	.	K	.	.	.	K	A	K	.	R	.	D	.	.	E	A	.	.	.	.	.	S	.	.	.	.	K	.	.	.	.	.	.	.	R	.	.	H	.	.
'PNG28_ESK'	.	H	V	.	.	K	A	K	.	S	K	D	N	.	.	.	.	.	.	.	.	S	.	V	D	.	K	.	.	.	.	.	.	.	P	Q	.	H	.	.
'PNG29_ESK'	.	K	V	.	.	.	A	K	.	R	.	D	.	I	.	A	.	.	.	.	.	S	.	.	.	.	K	.	.	E	.	.	R	.	.	.	.	H	.	.
'PNG3_ESG'	.	K	V	.	.	.	A	K	.	R	.	D	.	I	.	A	.	.	.	.	.	S	.	.	.	.	K	.	.	.	.	.	.	.	P	Q	.	H	.	.
'PNG30_ESK'	.	K	.	.	.	.	A	T	.	R	.	D	.	I	.	A	.	.	.	.	.	S	.	.	.	E	K	.	.	.	.	.	.	.	P	Q	.	H	.	.
'PNG31_ESk'	.	H	V	.	.	.	.	K	.	R	.	D	.	.	E	A	.	.	.	.	.	S	.	.	.	.	K	.	.	N	.	.	.	.	P	Q	.	H	.	.
'PNG33_ESW'	.	H	V	.	.	K	A	K	.	R	K	D	N	.	.	.	.	.	.	.	.	S	.	V	D	.	.	.	.	.	.	.	R	.	.	.	.	H	.	.
'PNG34_ESW'	.	H	V	.	.	.	.	K	.	S	.	D	.	I	.	A	.	.	.	.	.	S	.	.	.	.	K	.	.	.	.	.	.	.	.	.	.	H	.	.
'PNG35_ESW'	.	.	V	.	.	K	A	T	.	R	.	D	.	I	.	A	.	.	.	.	.	S	.	V	D	.	K	.	.	N	.	.	R	.	.	.	.	H	.	.
'PNG37_EST'	.	K	.	.	.	.	A	T	.	R	.	D	.	I	.	A	.	.	.	.	.	S	.	V	D	.	K	.	.	N	.	.	.	.	R	.	.	H	.	.
'PNG38_EST'	.	H	V	.	.	.	A	K	.	R	.	D	.	I	.	A	.	.	K	E	.	S	.	.	.	.	K	.	.	N	.	.	.	.	P	Q	.	H	.	.
'PNG39_ESN'	.	H	V	.	.	.	A	K	.	R	.	D	.	.	.	A	.	.	.	.	.	S	.	.	.	.	K	.	.	.	.	.	R	.	.	.	R	H	.	.
'PNG40_ESN'	.	H	V	.	.	.	A	K	.	R	.	D	.	.	E	A	.	.	K	E	.	S	.	V	D	.	K	.	.	.	.	.	.	.	P	.	.	H	.	.
'PNG41_EST'	.	H	V	.	.	K	A	T	.	R	.	D	.	I	.	A	.	.	.	.	.	S	.	.	.	.	K	.	.	E	.	.	R	.	.	.	.	H	.	.
'PNG42_ESu'	.	K	V	.	.	.	A	K	.	R	.	D	.	I	.	A	.	.	.	.	.	S	.	.	.	.	K	.	.	.	.	.	R	.	.	.	.	H	.	.
'PNG43_ESu'	.	K	V	.	.	.	A	K	.	R	.	D	.	I	.	A	.	.	.	.	.	S	.	V	D	.	K	.	.	.	.	.	.	.	P	.	.	H	.	.
'PNG44_ESu'	.	H	V	.	.	.	.	K	.	R	.	D	.	.	E	A	.	.	.	.	.	S	.	V	D	.	K	.	.	.	.	.	.	.	P	Q	.	H	.	.
'PNG6_EST'	.	H	V	.	.	K	A	K	.	R	K	D	N	.	.	.	.	.	.	.	.	S	.	V	D	.	K	.	.	.	.	.	.	.	R	.	.	H	.	.
'PNG7_ESK'	.	K	.	.	.	K	A	K	.	R	.	D	.	.	E	A	.	.	.	.	.	S	.	.	.	.	K	.	.	.	.	.	.	.	.	.	.	H	.	.
'PNG9_ESP'	.	K	.	.	I	.	A	T	.	R	.	D	.	I	.	A	.	.	.	.	.	S	.	V	D	.	K	.	.	.	.	.	.	.	P	Q	.	H	.	.
'PNG99_ESP'	.	H	V	.	.	.	.	K	.	S	.	D	.	I	.	A	.	.	.	.	.	S	.	.	.	.	K	.	.	.	.	.	.	.	.	.	.	H	.	H
population=Venezuela_1996
'V96642-1'	.	.	.	.	.	K	A	T	.	R	.	.	.	.	E	A	.	.	K	Q	.	.	.	.	.	.	K	.	.	.	.	.	K	.	P	.	.	H	.	.
'V96642-2'	.	.	.	.	.	.	A	K	.	R	.	.	.	I	.	.	.	.	.	.	.	.	.	.	.	.	K	E	.	.	.	.	.	.	P	.	.	H	.	.
'V96705-1'	.	.	.	.	.	.	.	K	.	R	.	.	.	I	.	A	.	.	.	.	.	.	.	.	.	.	K	.	.	.	.	.	.	.	.	.	.	.	.	.
'V96705-2'	.	.	.	.	.	K	A	T	.	R	.	.	.	.	E	A	.	.	K	Q	.	.	.	.	.	.	K	.	.	.	.	.	K	.	P	.	.	H	.	.
V96001	.	.	V	.	.	.	.	.	.	.	.	.	.	I	.	A	.	.	.	.	.	.	.	.	.	.	K	.	.	.	.	I	.	.	P	.	.	.	.	.
V96191	.	.	.	.	.	K	A	T	.	R	.	.	.	.	E	A	.	.	K	Q	.	.	.	.	.	.	K	.	.	N	.	.	.	.	.	.	.	.	.	.
V96218	.	.	V	.	.	.	.	.	.	.	.	.	.	I	.	A	.	.	.	.	.	.	.	.	.	.	K	.	.	.	.	I	.	.	P	.	.	.	.	.
V96220	.	.	.	.	.	.	A	K	.	R	.	.	.	I	.	.	.	.	.	.	.	.	.	.	.	.	K	E	.	.	.	.	.	.	P	.	.	H	.	.
V96226	.	.	.	.	.	.	A	K	.	R	.	.	.	I	.	.	.	.	.	.	.	.	.	.	.	.	K	E	.	.	.	.	.	.	P	.	.	H	.	.
V96254	.	.	.	.	.	.	A	K	.	R	.	.	.	I	.	.	.	.	.	.	.	.	.	.	.	.	K	E	.	.	.	.	.	.	P	.	.	H	.	.
V96337	.	.	.	.	.	K	A	T	.	R	.	.	.	.	E	A	.	.	K	Q	.	.	.	.	.	.	K	.	.	N	.	.	.	.	.	.	.	.	.	.
V96347	.	.	.	.	.	.	A	K	.	R	.	.	.	I	.	.	.	.	.	.	.	.	.	.	.	.	K	E	.	.	.	.	.	.	P	.	.	H	.	.
V96354	.	.	.	.	.	.	A	K	.	R	.	.	.	I	.	.	.	.	.	.	.	.	.	.	.	.	K	E	.	.	.	.	.	.	P	.	.	H	.	.
V96357	.	.	.	.	.	K	A	T	.	R	.	.	.	.	E	A	.	.	K	Q	.	.	.	.	.	.	K	.	.	N	.	.	.	.	.	.	.	.	.	.
V96364	.	.	V	.	.	.	.	.	.	.	.	.	.	I	.	A	.	.	.	.	.	.	.	.	.	.	K	.	.	.	.	I	.	.	P	.	.	.	.	.
V96459	.	.	.	.	.	.	A	K	.	R	.	.	.	I	.	.	.	.	.	.	.	.	.	.	.	.	K	E	.	.	.	.	.	.	P	.	.	H	.	.
V96467	.	.	V	.	.	.	.	.	.	.	.	.	.	I	.	A	.	.	.	.	.	.	.	.	.	.	K	.	.	.	.	I	.	.	P	.	.	.	.	.
V96484	.	.	.	.	.	K	A	T	.	R	K	D	.	.	E	A	.	.	.	.	Y	S	.	.	.	.	K	.	.	.	.	.	.	.	.	.	.	.	.	.
V96492	.	.	V	.	.	.	.	.	.	.	.	.	.	I	.	A	.	.	.	.	.	.	.	.	.	.	K	.	.	.	.	I	.	.	P	.	.	.	.	.
V96493	.	.	.	.	.	.	.	K	.	R	.	.	.	I	.	A	.	.	.	.	.	.	.	.	.	.	K	.	.	.	.	.	.	.	.	.	.	.	.	.
V96497	.	.	.	.	.	.	.	K	.	R	.	.	.	I	.	A	.	.	.	.	.	.	.	.	.	.	K	.	.	.	.	.	.	.	.	.	.	.	.	.
V96499	.	.	.	.	.	.	.	K	.	R	.	.	.	I	.	A	.	.	.	.	.	.	.	.	.	.	K	.	.	.	.	.	.	.	.	.	.	.	.	.
V96541	.	.	.	.	.	.	A	K	.	R	.	.	.	I	.	.	.	.	.	.	.	.	.	.	.	.	K	E	.	.	.	.	.	.	P	.	.	H	.	.
V96609	.	.	.	.	.	.	A	K	.	R	.	.	.	I	.	.	.	.	.	.	.	.	.	.	.	.	K	E	.	.	.	.	.	.	P	.	.	H	.	.
V96631	.	.	.	.	.	.	.	K	.	R	.	.	.	I	.	A	.	.	.	.	.	.	.	.	.	.	K	.	.	.	.	.	.	.	.	.	.	.	.	.
V96633	.	.	.	.	.	.	.	K	.	R	.	.	.	I	.	A	.	.	.	.	.	.	.	.	.	.	K	.	.	.	.	.	.	.	.	.	.	.	.	.
V96708	.	.	.	.	.	.	.	K	.	R	.	.	.	I	.	A	.	.	.	.	.	.	.	.	.	.	K	.	.	.	.	.	.	.	.	.	.	.	.	.
V96710	.	.	.	.	.	.	.	K	.	R	.	.	.	I	.	A	.	.	.	.	.	.	.	.	.	.	K	.	.	.	.	.	.	.	.	.	.	.	.	.
population=Venezuela_1997
V97007	.	.	.	S	.	K	A	T	.	R	.	.	.	.	E	A	.	.	K	Q	.	.	.	.	.	.	K	.	.	.	.	.	.	.	.	.	.	.	.	.
V97012	.	.	.	.	.	K	A	T	.	R	K	D	.	.	E	A	.	.	.	.	Y	S	.	.	.	.	K	.	.	.	.	.	.	.	.	.	.	.	.	.
V97021	.	.	.	.	.	.	.	K	.	R	.	.	.	I	.	A	.	.	.	.	.	.	.	.	.	.	K	.	.	.	.	.	.	.	.	.	.	.	.	.
V97025	.	.	.	.	.	K	A	T	.	R	K	D	.	.	E	A	.	.	.	.	Y	S	.	.	.	.	K	.	.	.	.	.	.	.	.	.	.	.	.	.
V97032	.	.	.	.	.	K	A	T	.	R	K	D	.	.	E	A	.	.	.	.	Y	S	.	.	.	.	K	.	.	.	.	.	.	.	.	.	.	.	.	.
V97040	.	.	.	S	.	K	A	T	.	R	.	.	.	.	E	A	.	.	K	Q	.	.	.	.	.	.	K	.	.	.	.	.	.	.	.	.	.	.	.	.
V97046	.	.	.	.	.	K	A	T	.	R	K	D	.	.	E	A	.	.	.	.	Y	S	.	.	.	.	K	.	.	.	.	.	.	.	.	.	.	.	.	.
V97056	.	.	.	.	.	K	A	T	.	R	K	D	.	.	.	.	.	.	.	.	.	.	.	.	.	.	K	.	.	.	.	.	K	.	P	.	.	H	.	.
V97061	.	.	.	.	.	K	A	T	.	R	.	.	.	.	E	A	.	.	K	Q	.	.	.	.	.	.	K	.	.	.	.	.	K	.	P	.	.	H	.	.
V97065	.	.	.	.	.	K	A	T	.	R	K	D	.	.	E	A	.	.	.	.	Y	S	.	.	.	.	K	.	.	.	.	.	.	.	.	.	.	.	.	.
V97066	.	.	.	.	.	K	A	T	.	R	K	D	.	.	.	.	.	.	.	.	.	.	.	.	.	.	K	.	.	.	.	.	.	.	P	.	.	.	.	.
V97071	.	.	.	S	.	K	A	T	.	R	.	.	.	.	E	A	.	.	K	Q	.	.	.	.	.	.	K	.	.	.	.	.	.	.	.	.	.	.	.	.
V97076	.	.	.	S	.	K	A	T	.	R	.	.	.	.	E	A	.	.	K	Q	.	.	.	.	.	.	K	.	.	.	.	.	.	.	.	.	.	.	.	.
V97102	.	.	V	.	.	.	.	S	.	.	.	.	.	I	E	A	.	.	.	.	Y	S	.	.	.	.	K	.	.	.	.	I	.	.	.	.	.	.	.	.
V97103	.	.	.	.	.	.	A	K	.	R	.	.	.	I	.	.	.	.	.	.	.	.	.	.	.	.	K	E	.	.	.	.	.	.	P	.	.	H	.	.
V97109	.	.	.	.	.	K	A	T	.	R	K	D	.	.	.	.	.	.	.	.	.	.	.	.	.	.	K	.	.	.	.	.	.	.	P	.	.	.	.	.
V97123	.	.	.	.	.	K	A	T	.	R	K	D	.	.	.	.	.	.	.	.	.	.	.	.	.	.	K	.	.	.	.	.	.	.	P	.	.	.	.	.
V97128	.	.	.	S	.	K	A	T	.	R	.	.	.	.	E	A	.	.	K	Q	.	.	.	.	.	.	K	.	.	.	.	.	.	.	.	.	.	.	.	.
V97146	.	.	.	.	.	.	A	K	.	R	.	.	.	I	.	.	.	.	.	.	.	.	.	.	.	.	K	E	.	.	.	.	.	.	P	.	.	H	.	.
V97154	.	.	.	.	.	.	A	K	.	R	.	.	.	I	.	.	.	.	.	.	.	.	.	.	.	.	K	E	.	.	.	.	.	.	P	.	.	H	.	.
V97159	.	.	V	.	.	.	.	.	.	.	.	.	.	I	.	A	.	.	.	.	.	.	.	.	.	.	K	.	.	N	.	I	.	.	P	.	.	.	.	.
V97166	.	.	.	.	.	K	A	T	.	R	K	D	.	.	.	.	.	.	.	.	.	.	.	.	.	.	K	.	.	.	.	.	K	.	P	.	.	H	.	.
V97176	.	.	V	.	.	.	.	.	.	.	.	.	.	I	.	A	.	.	.	.	.	.	.	.	.	.	K	.	.	N	.	I	.	.	P	.	.	.	.	.
V97193	.	.	V	.	.	.	.	.	.	.	.	.	.	I	.	A	.	.	.	.	.	.	.	.	.	.	K	.	.	N	.	I	.	.	P	.	.	.	.	.
V97201	.	.	.	.	.	K	A	T	.	R	K	D	.	.	E	.	.	.	.	.	.	.	.	.	.	.	K	.	.	.	.	.	.	.	P	.	.	.	.	.
V97205	.	.	V	.	.	.	.	.	.	.	.	.	.	I	.	A	.	.	.	.	.	.	.	.	.	.	K	.	.	N	.	I	.	.	P	.	.	.	.	.
V97207	.	.	.	.	.	.	A	K	.	R	.	.	.	I	.	.	.	.	.	.	.	.	.	.	.	.	K	E	.	.	.	.	.	.	P	.	.	H	.	.
V97225	.	.	.	S	.	K	A	T	.	R	.	.	.	.	E	A	.	.	K	Q	.	.	.	.	.	.	K	.	.	.	.	.	.	.	.	.	.	.	.	.
V97230	.	.	.	.	.	K	A	T	.	R	K	D	.	.	.	.	.	.	.	.	.	.	.	.	.	.	K	.	.	.	.	.	K	.	P	.	.	H	.	.
V97234	.	.	.	.	.	.	A	K	.	R	.	.	.	I	.	.	.	.	.	.	.	.	.	.	.	.	K	E	.	.	.	.	.	.	P	.	.	H	.	.
V97248	.	.	V	.	.	.	.	.	.	.	.	.	.	I	.	A	.	.	.	.	.	.	.	.	.	.	K	.	.	N	.	I	.	.	P	.	.	.	.	.
V97254	.	.	.	.	.	.	A	K	.	R	.	.	.	I	.	.	.	.	K	Q	.	.	.	.	.	.	K	E	.	.	.	.	.	.	P	.	.	H	.	.
V97258	.	.	.	.	.	.	A	K	.	R	.	.	.	I	.	.	.	.	.	.	.	.	.	.	.	.	K	E	.	.	.	.	.	.	P	.	.	H	.	.
V97263	.	.	.	.	.	K	A	T	.	R	.	.	.	.	E	A	.	.	K	Q	.	.	.	.	.	.	K	.	.	N	.	.	.	.	.	.	.	.	.	.
V97277	.	.	.	.	.	K	A	T	.	R	K	D	.	.	.	.	.	.	.	.	.	.	.	.	.	.	K	.	.	.	.	.	K	.	P	.	.	H	.	.
V97279	.	.	.	S	.	K	A	T	.	R	.	.	.	.	E	A	.	.	K	Q	.	.	.	.	.	.	K	.	.	.	.	.	.	.	.	.	.	.	.	.
V97294	.	.	V	S	.	.	.	T	.	R	.	.	.	.	E	A	.	.	K	Q	.	.	.	.	.	.	K	.	.	.	.	I	.	.	P	.	.	.	.	.
V97322	.	.	.	S	.	K	A	T	.	R	.	.	.	.	E	A	.	.	K	Q	.	.	.	.	.	.	K	.	.	.	.	.	.	.	.	.	.	.	.	.
V97348	.	.	.	.	.	.	A	T	.	R	.	.	.	.	E	A	.	.	K	Q	.	.	.	.	.	.	K	.	.	N	.	.	.	.	.	.	.	.	.	.
V97355	.	.	V	.	.	.	.	.	.	.	.	.	.	I	.	A	.	.	.	.	.	.	.	.	.	.	K	.	.	N	.	I	.	.	P	.	.	.	.	.
V97386	.	.	.	.	.	K	A	T	.	R	.	.	.	.	E	A	.	.	K	Q	.	.	.	.	.	.	K	.	.	.	.	.	K	.	P	.	.	H	.	.
V97587	.	.	.	S	.	K	A	T	.	R	.	.	.	.	E	A	.	.	K	Q	.	.	.	.	.	.	K	.	.	.	.	.	.	.	.	.	.	.	.	.
V97619	.	.	.	.	.	K	A	T	.	R	K	D	.	.	E	A	.	.	.	.	.	S	.	.	.	.	K	.	.	.	.	.	.	.	P	.	.	.	.	.
V97839	.	.	.	.	.	K	A	T	.	R	.	.	.	.	E	A	.	.	K	Q	.	.	.	.	.	.	K	.	.	N	.	.	.	.	.	.	.	.	.	.
V97923	.	.	.	S	.	.	A	T	.	R	.	.	.	.	E	A	.	.	.	.	.	.	.	.	.	.	K	.	.	.	.	.	K	.	P	.	.	.	D	.
population=Thailand_Chanthaburi
'TH_CTRA1'	.	.	.	.	.	.	A	T	.	R	K	D	.	.	.	.	.	.	.	.	.	S	.	.	.	.	K	.	.	.	.	.	.	.	P	.	.	H	.	.
'TH_CTRA10'	.	.	.	.	.	.	.	K	.	R	.	.	.	I	.	A	.	.	.	.	.	S	.	K	.	E	K	E	.	.	.	.	.	.	P	.	.	H	.	.
'TH_CTRA11'	.	H	V	.	.	.	A	K	.	R	.	.	.	I	.	A	.	.	.	.	.	S	.	V	D	.	K	.	.	.	.	.	.	.	R	D	R	H	.	.
'TH_CTRA12'	.	.	.	.	.	.	A	T	.	R	.	.	.	.	E	A	.	.	N	.	.	.	.	.	.	.	K	E	.	.	.	.	.	E	P	.	.	H	.	.
'TH_CTRA13'	.	.	.	.	.	.	.	K	.	R	.	.	.	I	.	A	.	.	.	.	.	S	.	K	.	E	K	E	.	.	.	.	.	.	P	.	.	H	.	.
'TH_CTRA14'	.	.	.	.	.	.	.	T	.	R	K	D	.	.	E	A	.	.	.	.	Y	.	.	.	.	.	K	.	.	N	.	.	.	.	.	.	R	H	.	.
'TH_CTRA15'	.	.	.	.	.	.	A	T	.	.	.	.	.	I	.	A	.	.	K	E	.	S	.	V	D	.	K	.	.	.	.	.	.	.	R	.	.	H	.	.
'TH_CTRA16'	.	H	V	.	.	.	A	K	.	R	.	.	.	I	.	A	.	.	.	.	.	S	.	V	D	.	.	.	.	.	.	.	.	.	.	.	.	H	.	.
'TH_CTRA2'	.	.	.	.	.	.	.	K	.	R	.	.	.	I	.	A	.	.	K	E	.	S	.	.	.	.	.	.	.	.	.	.	.	.	.	.	.	H	.	.
'TH_CTRA20'	.	.	.	.	.	.	A	T	.	R	K	D	.	.	.	.	.	.	.	.	.	.	.	.	.	.	K	E	.	.	.	.	.	.	R	.	.	H	.	.
'TH_CTRA26'	.	.	.	.	.	.	A	K	.	R	.	.	.	I	.	A	.	.	.	.	.	.	.	.	.	.	K	E	.	.	.	.	.	.	P	.	.	H	.	.
'TH_CTRA3'	.	.	.	.	.	.	A	T	.	.	.	.	.	I	.	A	.	.	N	.	.	.	.	K	.	.	K	E	.	.	.	.	.	E	P	.	.	H	.	.
'TH_CTRA30'	.	.	.	.	.	.	A	K	.	R	.	.	.	I	.	A	.	.	.	.	.	S	.	V	D	.	K	.	.	.	.	.	.	.	R	.	.	H	.	.
'TH_CTRA5'	.	.	.	.	.	.	A	T	.	R	K	D	.	.	.	.	.	.	.	.	.	.	.	.	.	.	K	E	.	.	.	.	.	.	R	.	.	H	.	.
'TH_CTRA50'	.	.	.	.	.	.	A	T	.	.	.	.	.	I	.	A	.	.	N	.	.	.	.	K	.	.	K	E	.	.	.	.	.	E	P	.	.	H	.	.
'TH_CTRA6'	.	.	.	.	.	.	A	T	.	.	.	.	.	I	.	A	.	.	N	.	.	.	.	K	.	.	K	E	.	.	.	.	.	E	P	.	.	H	.	.
'TH_CTRA60'	.	.	.	.	.	.	A	T	.	R	K	D	.	.	.	.	.	.	.	.	.	.	.	.	.	.	K	E	.	.	.	.	.	.	R	.	.	H	.	.
'TH_CTRA65'	.	.	.	.	.	.	A	K	R	R	K	D	.	.	.	.	.	.	.	.	.	.	.	.	.	.	.	.	.	.	.	.	.	.	.	.	.	H	.	.
'TH_CTRA7'	.	.	.	.	.	.	A	T	.	.	.	.	.	I	.	A	.	.	N	.	.	.	.	K	.	.	K	E	.	.	.	.	.	E	P	.	.	H	.	.
'TH_CTRA80'	.	.	.	.	.	.	.	K	.	R	.	.	.	I	.	A	.	.	.	.	.	S	.	K	.	E	K	E	.	.	.	.	.	.	P	.	.	H	.	.
'TH_CTRA82'	.	.	.	.	.	.	A	K	R	R	K	D	.	.	.	.	.	.	.	.	.	.	.	.	.	.	.	.	.	.	.	.	.	.	.	.	.	H	.	.
'TH_CTRB1'	.	.	.	.	.	.	A	K	.	R	.	.	.	.	E	A	.	.	.	.	.	.	.	.	.	.	K	E	.	.	.	.	R	.	.	.	.	H	.	.
'TH_CTRB10'	.	.	.	.	.	.	.	K	.	R	.	.	.	I	.	A	.	.	K	E	.	S	.	V	D	.	K	E	.	.	.	.	R	.	.	.	.	H	.	.
'TH_CTRB11'	.	.	.	.	.	.	.	K	.	R	.	.	.	I	.	A	.	.	.	.	.	S	.	K	.	E	K	E	.	.	.	.	.	.	P	.	.	H	.	.
'TH_CTRB12'	.	.	.	.	.	.	N	T	.	R	.	.	.	I	.	A	.	.	.	.	.	S	.	.	.	.	K	.	.	.	.	.	.	E	P	.	.	H	.	.
'TH_CTRB16'	.	.	.	.	.	.	A	T	.	R	K	D	.	.	.	.	.	.	.	.	.	.	.	.	.	.	K	E	.	.	.	.	.	.	R	.	.	H	.	.
'TH_CTRB20'	.	.	.	.	.	.	A	T	.	.	.	.	.	I	.	A	.	.	N	.	.	.	.	K	.	.	K	E	.	.	.	.	.	E	P	.	.	H	.	.
'TH_CTRB27'	.	.	.	.	.	.	A	T	.	.	.	.	.	I	.	A	.	.	.	.	.	S	.	.	.	.	.	.	.	.	.	.	.	.	P	.	.	H	.	.
'TH_CTRB3'	.	.	.	.	.	.	N	T	.	R	.	.	.	I	.	A	.	.	.	.	.	S	.	.	.	.	K	.	.	.	.	.	.	E	P	.	.	H	.	.
'TH_CTRB30'	.	.	.	.	.	.	A	T	.	.	.	.	.	I	.	A	.	.	N	.	.	.	.	K	.	.	K	E	.	.	.	.	.	E	P	.	.	H	.	.
'TH_CTRB35'	.	.	.	.	.	.	A	K	R	R	K	D	.	.	.	.	.	.	N	.	.	.	.	V	D	.	K	.	.	.	.	.	.	.	R	.	.	H	.	.
'TH_CTRB40'	.	.	.	.	.	.	.	K	.	R	.	.	.	I	.	A	.	.	.	.	.	S	.	K	.	E	K	E	.	.	.	.	.	.	P	.	.	H	.	.
'TH_CTRB5'	.	.	.	.	.	.	A	T	.	R	.	.	.	.	E	A	.	.	K	.	.	.	.	V	D	.	K	E	.	.	.	I	.	.	P	.	.	H	.	.
'TH_CTRB50'	.	.	.	.	.	.	A	T	.	.	.	.	.	I	.	A	.	.	N	.	.	.	.	K	.	.	K	E	.	.	.	.	.	E	P	.	.	H	.	.
'TH_CTRB6'	.	.	.	.	.	.	.	K	.	R	.	.	.	I	.	A	.	.	.	.	.	S	.	K	.	E	K	E	.	.	.	.	.	.	P	.	.	H	.	.
'TH_CTRB7'	.	H	V	.	.	.	A	K	.	R	.	.	.	I	.	A	.	.	.	.	.	S	L	.	.	.	K	.	.	N	.	.	.	.	R	.	.	H	.	.
'TH_CTRB9'	.	.	.	.	.	.	.	K	.	R	.	.	.	I	.	A	.	.	.	.	.	S	.	K	.	E	K	E	.	.	.	.	.	.	P	.	.	H	.	.
'TH_CTRC1'	.	.	.	.	.	.	A	K	R	R	K	D	.	.	.	.	.	.	N	.	.	.	.	V	D	.	K	.	.	.	.	.	.	.	R	.	.	H	.	.
'TH_CTRC10'	.	.	.	.	.	.	.	K	.	R	.	.	.	I	.	A	.	.	.	.	.	S	.	K	.	E	K	E	.	.	.	.	.	.	P	.	.	H	.	.
'TH_CTRC12'	.	.	.	.	.	.	.	K	.	R	.	.	.	I	.	A	.	.	.	.	.	S	.	K	.	E	K	E	.	.	.	.	.	.	P	.	.	H	.	.
'TH_CTRC13'	.	H	V	.	.	.	A	K	.	R	.	.	.	I	.	A	.	.	.	.	.	S	.	V	D	.	K	.	.	.	.	.	.	.	R	.	.	H	.	.
'TH_CTRC2'	.	.	.	.	.	.	A	K	R	R	K	D	.	.	.	.	.	.	N	.	.	.	.	V	D	.	K	.	.	.	.	.	.	.	R	.	.	H	.	.
'TH_CTRC26'	.	.	.	.	.	.	A	T	.	.	.	.	.	I	.	A	.	.	N	.	.	.	.	K	.	.	K	E	.	.	.	.	.	E	P	.	.	H	.	.
'TH_CTRC28'	S	.	.	.	.	.	A	T	.	R	K	D	.	.	.	.	.	.	.	.	.	.	.	.	.	.	K	.	.	E	.	.	.	.	R	D	R	H	.	.
'TH_CTRC3'	.	.	.	.	.	.	.	K	.	R	.	.	.	I	.	A	.	.	.	.	.	S	.	K	.	E	K	E	.	.	.	.	.	.	P	.	.	H	.	.
'TH_CTRC4'	.	.	.	.	.	.	.	K	.	R	.	.	.	I	.	A	.	.	.	.	.	S	.	K	.	E	K	E	.	.	.	.	.	.	P	.	.	H	.	.
'TH_CTRC42'	.	.	.	.	.	.	A	T	.	.	.	.	.	I	.	A	.	.	N	.	.	.	.	K	.	.	K	E	.	.	.	.	.	E	P	.	.	H	.	.
'TH_CTRC46'	.	.	.	.	.	.	.	K	.	R	.	.	.	I	.	A	.	.	.	.	.	S	.	K	.	E	K	E	.	.	.	.	.	.	P	.	.	H	.	.
'TH_CTRC5'	.	.	.	.	.	.	.	K	.	R	.	.	.	I	.	A	.	.	.	.	.	S	.	K	.	E	K	E	.	.	.	.	.	.	P	.	.	H	.	.
'TH_CTRC50'	.	.	.	.	.	.	A	K	.	R	.	.	.	I	.	A	.	.	.	.	.	S	.	V	D	.	K	.	.	.	.	.	.	.	.	.	.	H	.	.
'TH_CTRC6'	.	.	.	.	.	.	.	K	.	R	.	.	.	I	.	A	.	.	.	.	.	S	.	K	.	E	K	E	.	.	.	.	.	.	P	.	.	H	.	.
'TH_CTRC60'	.	.	.	.	.	.	.	T	.	R	K	D	.	.	E	A	.	.	.	.	Y	.	.	.	.	.	K	.	.	N	.	.	.	.	P	K	R	H	.	.
'TH_CTRC64'	.	.	.	.	.	.	A	T	.	.	.	.	.	I	.	A	.	.	N	.	.	.	.	K	.	.	K	E	.	.	.	.	.	E	P	.	.	H	.	.
'TH_CTRC7'	.	.	.	.	.	.	.	K	.	R	.	.	.	I	.	A	.	.	.	.	.	S	.	K	.	E	K	E	.	.	.	.	.	.	P	.	.	H	.	.
'TH_CTRC8'	S	.	.	.	.	.	A	T	.	R	K	D	.	.	.	.	.	.	.	.	.	.	.	.	.	.	K	.	.	E	.	.	.	.	R	D	R	H	.	.
'TH_CTRC9'	.	.	.	.	.	.	A	K	.	R	.	.	.	I	.	A	.	.	.	.	.	S	.	V	D	E	K	E	.	.	.	.	.	.	P	.	.	H	.	.
population=Thailand_Tak1996
'TH_T074'	.	.	.	.	.	.	A	T	.	R	.	.	.	.	E	A	.	.	K	E	.	S	.	.	.	.	K	E	.	.	.	.	.	E	R	.	.	.	.	.
'TH_T077'	.	.	.	.	.	.	.	K	.	R	.	.	.	I	.	A	.	.	.	.	.	S	.	V	D	.	K	E	.	.	.	.	R	.	.	.	.	H	.	.
'TH_T095'	.	.	.	.	.	.	.	K	.	R	.	.	.	I	.	.	.	.	K	E	.	S	.	V	D	.	K	.	.	.	.	.	R	.	.	.	.	H	.	.
'TH_T101'	.	.	.	.	.	.	.	K	.	R	.	.	.	I	.	A	.	.	K	E	.	S	.	.	.	.	K	.	.	.	.	.	.	.	R	D	R	H	.	.
'TH_T107'	.	.	.	.	.	.	.	K	.	R	.	.	.	I	.	A	.	.	.	.	.	S	.	K	.	.	K	E	.	.	.	.	.	.	P	.	.	H	.	.
'TH_T124'	.	.	.	.	.	.	A	K	R	R	K	D	.	.	.	.	.	.	.	.	.	.	.	.	.	.	.	.	.	.	.	.	.	.	.	.	.	H	.	.
'TH_T131'	.	.	.	.	.	.	A	T	.	.	.	.	.	I	.	A	.	.	K	E	.	.	.	.	.	.	K	E	.	N	.	.	.	.	R	D	R	H	.	.
'TH_T143'	.	.	.	.	.	.	A	T	.	R	K	D	.	.	.	A	.	.	K	E	.	S	.	V	D	.	K	.	.	.	.	.	.	.	P	.	.	H	.	.
'TH_T152'	.	.	.	.	.	.	.	K	.	R	.	.	.	I	.	A	.	.	N	.	.	S	.	V	D	.	K	E	.	.	.	.	R	.	P	.	.	H	.	.
'TH_T170'	.	.	.	.	.	.	.	T	.	R	K	D	.	.	E	A	.	.	.	.	Y	S	.	.	.	.	K	.	.	.	.	I	.	.	R	.	.	H	.	.
'TH_TA101'	.	H	V	.	.	.	A	K	.	R	.	.	.	I	.	A	.	.	.	.	.	S	L	.	.	.	K	.	.	N	.	.	.	.	R	.	.	H	.	.
'TH_TB103'	.	.	.	.	.	.	.	K	.	R	.	.	.	I	.	A	.	.	K	E	.	S	.	V	D	.	K	.	.	.	.	.	.	.	P	.	.	H	.	.
'TH_TB108'	.	H	V	.	.	.	A	K	.	R	.	.	.	I	.	A	.	.	.	.	.	S	L	.	.	.	K	.	.	N	.	.	.	.	R	.	.	H	.	.
'TH_TB127'	.	.	.	.	.	.	A	K	.	R	.	.	.	I	.	A	.	.	.	.	.	S	.	V	D	.	K	.	.	.	.	.	.	.	R	.	.	H	.	.
'TH_TB128'	.	H	V	.	.	.	A	K	.	R	.	.	.	I	.	A	.	.	.	.	.	S	L	.	.	.	K	.	.	N	.	.	.	.	R	.	.	H	.	.
'TH_TB149'	.	.	.	.	.	.	A	T	.	R	.	.	.	.	E	A	.	.	K	.	.	.	.	V	D	.	K	.	.	.	.	.	.	.	P	.	.	H	.	.
'TH_TB44'	.	.	.	.	.	.	A	T	.	R	.	.	.	.	E	A	.	.	K	.	.	.	.	V	D	.	K	E	.	.	.	.	.	.	P	.	.	H	.	.
'TH_TB66'	.	.	.	.	.	.	.	T	.	.	.	.	.	I	.	A	.	.	N	.	.	.	.	.	.	.	K	E	.	.	.	.	.	.	R	.	.	H	.	.
'TH_TB75'	.	.	.	.	.	.	A	T	.	R	.	D	.	.	E	A	.	.	K	.	.	.	.	V	D	.	K	.	.	.	.	.	.	.	P	D	.	.	D	.
'TH_TB98'	.	.	.	.	.	.	A	T	.	.	.	.	.	I	.	A	.	.	.	.	.	.	.	.	.	.	K	E	.	E	.	.	.	.	R	.	.	H	.	.
'TH_TC103'	.	.	.	.	.	.	.	K	.	R	.	.	.	.	E	A	.	.	.	.	.	.	.	.	.	.	K	E	.	.	.	.	.	.	.	.	.	H	.	.
'TH_TC106'	.	.	.	.	.	.	.	T	.	R	.	.	.	.	E	A	.	.	K	.	.	S	.	V	D	.	.	.	.	.	.	.	.	.	P	.	R	H	.	.
'TH_TC126'	.	.	.	.	.	.	A	K	.	R	.	.	.	I	.	A	.	.	.	.	.	S	.	.	.	.	.	.	.	N	.	.	.	.	P	K	R	H	.	.
'TH_TC137'	.	.	.	.	.	.	A	T	.	R	.	.	.	.	E	A	.	.	K	.	.	S	.	V	D	.	.	.	.	.	.	.	.	.	P	.	R	H	.	.
'TH_TC19'	.	.	.	.	.	.	A	T	.	R	.	.	.	.	E	A	.	.	K	.	.	.	.	V	D	.	K	E	.	.	.	.	.	.	P	.	.	H	.	.
'TH_TC20'	.	.	.	.	.	.	A	T	.	.	.	.	.	I	.	A	.	.	N	.	.	.	.	.	.	.	K	E	.	.	.	.	.	.	R	.	.	H	.	.
'TH_TC22'	.	.	.	.	.	.	A	T	.	.	.	.	.	I	.	A	.	.	K	E	.	S	.	V	D	.	K	.	.	.	.	.	.	.	R	.	.	H	.	.
'TH_TC26'	.	.	.	.	.	.	.	K	.	R	.	.	.	I	.	A	.	.	.	.	.	S	.	K	.	.	K	E	.	N	.	.	.	.	R	.	.	H	.	.
'TH_TC28'	.	.	.	.	.	.	A	T	.	.	.	.	.	I	.	A	.	.	K	E	.	S	.	V	D	.	K	.	.	.	.	.	.	.	R	.	.	H	.	.
'TH_TE128'	.	.	.	.	.	.	V	T	.	R	.	.	.	I	.	A	.	.	K	E	.	S	.	V	D	.	.	E	.	.	.	.	.	.	R	.	.	H	.	.
'TH_TE131'	.	.	.	.	.	.	.	K	.	R	.	.	.	I	.	A	.	.	K	E	.	S	.	V	D	.	K	.	.	N	.	.	.	.	R	.	.	H	.	.
'TH_TE19'	.	.	.	.	.	.	A	T	.	R	.	.	.	.	E	A	.	.	.	.	.	S	.	V	D	.	.	.	.	.	.	.	.	.	P	.	R	H	.	.
'TH_TE196'	.	.	.	.	.	.	A	T	.	R	.	.	.	.	E	A	.	.	.	.	.	.	.	.	.	.	K	.	.	.	.	.	.	.	P	.	R	H	.	.
'TH_TE198'	.	H	V	.	.	.	A	K	.	R	.	.	.	I	.	A	.	.	.	.	.	S	L	.	.	.	K	.	.	.	.	.	.	.	R	.	.	H	.	.
'TH_TE26'	.	.	.	.	.	.	A	T	.	.	.	.	.	I	.	A	.	.	K	E	.	S	.	V	D	.	.	.	.	.	.	.	.	.	R	.	.	H	.	.
'TH_TE88'	.	.	.	.	.	.	A	T	.	.	.	.	.	I	.	A	.	.	K	E	.	.	.	.	.	.	K	E	.	.	.	.	.	.	R	.	.	H	.	.
'TH_TF105'	.	.	.	.	.	.	A	T	.	.	.	.	.	I	.	A	.	.	K	E	.	S	.	V	D	.	K	E	.	.	.	.	.	.	R	.	.	H	.	.
'TH_TF120'	.	.	.	.	.	.	A	T	.	.	.	.	.	I	.	A	.	.	K	E	.	.	.	.	.	.	K	E	.	.	.	.	R	.	P	.	.	H	.	.
'TH_TF127'	.	.	.	.	.	.	A	K	.	R	.	.	.	I	.	A	.	.	.	.	.	S	.	V	D	.	.	.	.	.	.	.	.	.	R	D	R	H	.	.
'TH_TF20'	.	.	.	.	.	.	A	K	.	R	.	.	.	.	E	A	.	.	.	.	.	.	.	.	.	.	K	.	.	.	.	.	.	.	.	.	R	H	.	.
'TH_TF39'	.	.	.	.	.	.	A	K	.	R	.	.	.	I	E	A	.	.	.	.	.	S	.	V	D	.	.	.	.	.	.	.	.	.	P	.	.	H	.	.
'TH_TF4'	.	.	.	.	.	.	A	T	.	R	.	.	.	.	E	A	.	.	N	.	.	.	.	V	D	.	K	E	.	.	.	.	.	.	P	K	R	H	.	.
'TH_TF98'	.	.	.	.	.	.	A	K	R	R	.	D	.	.	.	.	.	.	N	.	.	.	.	V	D	E	K	.	.	.	.	.	R	.	P	Q	.	H	.	.
'TH_TFF1'	.	H	V	.	.	.	A	K	.	R	.	.	.	I	.	A	.	.	.	.	.	S	L	.	.	.	K	.	.	.	.	.	.	.	R	.	.	H	.	.
'TH_TFF11'	.	.	.	.	.	.	.	K	.	R	.	.	.	I	.	A	.	.	.	.	.	.	.	.	.	.	.	.	.	.	.	.	.	.	.	.	.	.	D	.
'TH_TFF13'	.	H	V	.	.	.	.	K	.	R	.	.	.	I	.	A	.	.	.	.	.	S	.	.	.	.	K	E	.	N	.	.	R	.	.	.	.	H	.	.
'TH_TFF18'	.	.	.	.	.	.	A	T	.	R	.	.	.	.	.	A	.	.	.	.	.	.	.	V	D	.	K	E	.	.	.	.	.	.	R	.	.	H	.	.
'TH_TFF23'	.	.	.	.	.	.	N	K	.	R	.	.	.	I	.	A	.	.	K	E	.	.	.	.	.	.	K	E	.	.	.	.	.	.	R	D	R	H	.	.
'TH_TG31'	.	.	.	.	.	.	.	K	.	R	.	.	.	I	.	A	.	.	K	E	.	S	.	.	.	.	K	.	.	.	.	.	.	.	P	.	R	H	.	.
'TH_TG35'	.	.	.	.	.	.	A	T	.	R	.	.	.	.	.	A	.	.	N	.	.	.	.	.	.	.	K	E	.	.	.	.	.	.	.	.	.	H	.	.
'TH_TG40'	.	.	.	.	.	.	.	K	.	R	.	.	.	I	.	A	.	.	.	.	.	.	.	.	.	.	K	E	.	.	.	.	.	E	P	.	.	H	.	.
'TH_TG42'	.	H	V	.	.	.	A	K	.	R	.	.	.	I	.	A	.	.	.	.	.	S	.	V	D	.	.	.	.	.	.	.	.	.	.	.	.	H	.	.
'TH_TG44'	.	.	.	.	.	.	A	T	.	.	.	.	.	.	.	A	.	.	N	E	.	S	.	V	D	.	.	.	.	.	.	.	.	.	R	.	.	H	.	.
'TH_TG48'	.	.	.	.	.	.	A	T	.	.	.	.	.	I	.	A	.	.	.	.	.	S	.	.	.	.	.	.	.	.	.	.	.	.	P	.	.	H	.	.
'TH_TG56'	.	.	.	.	.	.	A	T	.	R	.	.	.	.	E	A	.	.	N	.	.	.	.	V	D	.	K	E	.	N	.	.	.	.	P	K	R	H	.	.
'TH_TG57'	.	H	V	.	.	.	A	K	.	R	.	.	.	I	.	A	.	.	.	.	.	S	L	.	.	.	K	.	.	N	.	.	.	.	R	.	.	H	.	.
population=Thailand_Tak2007
'TH_TM228'	.	.	.	.	.	.	N	K	.	R	.	.	.	I	.	A	.	.	K	E	.	S	.	.	.	.	K	E	.	N	.	.	.	.	P	.	.	H	.	.
'TH_TM236'	.	.	.	.	.	.	A	K	R	R	K	D	.	.	.	.	.	.	N	.	.	.	.	V	D	.	K	.	.	.	.	.	.	.	R	.	.	H	.	.
'TH_TM237'	.	H	V	.	.	.	A	K	.	R	K	D	.	.	E	A	.	.	.	.	Y	.	.	V	D	.	K	.	.	N	.	.	.	.	R	.	.	H	.	.
'TH_TM239'	.	.	.	.	.	.	A	K	.	R	.	.	.	I	.	A	.	.	.	.	.	S	.	V	D	.	.	.	.	.	.	.	.	.	.	.	.	H	.	.
'TH_TM240'	.	H	V	.	.	.	.	K	.	R	.	.	.	I	.	A	.	.	.	.	.	S	.	.	.	.	K	E	.	.	.	.	.	.	.	.	.	H	.	.
'TH_TM241'	.	.	.	.	.	.	N	K	.	R	.	.	.	I	.	A	.	.	.	.	.	S	L	.	.	.	K	E	.	.	.	.	R	.	.	.	.	H	.	.
'TH_TM244'	.	.	.	.	.	.	A	T	.	.	.	.	.	I	.	A	.	.	N	.	.	.	.	.	.	.	K	E	.	.	.	.	.	.	P	.	.	H	.	.
'TH_TM246'	.	.	.	.	.	.	A	T	.	.	.	.	.	I	.	A	.	.	.	.	.	.	.	.	.	.	K	E	.	.	.	.	.	.	.	.	R	H	.	.
'TH_TM247'	.	.	.	.	.	.	.	K	.	R	.	D	.	.	E	A	E	.	.	.	.	.	.	V	D	.	K	.	.	.	.	.	R	.	P	Q	.	H	.	.
'TH_TM248'	.	.	.	.	.	.	.	K	.	R	.	.	.	I	.	A	.	.	.	.	.	S	.	.	.	.	.	.	.	.	.	.	.	.	R	D	.	H	.	.
'TH_TM253'	.	.	.	.	.	.	A	K	R	R	.	D	.	.	.	.	.	.	N	.	.	S	.	V	D	.	K	.	.	.	.	.	.	.	R	.	.	H	.	.
'TH_TMS1'	.	H	V	.	.	.	A	K	.	R	.	.	.	I	.	A	.	.	.	.	.	S	L	.	.	.	K	.	.	N	.	.	.	.	R	.	.	H	.	.
'TH_TMS102'	.	H	V	.	.	.	A	K	.	R	.	.	.	I	.	A	.	.	.	.	.	S	L	.	.	.	K	.	.	N	.	.	.	.	R	.	.	H	.	.
'TH_TMS105'	.	.	.	.	.	.	.	K	.	R	.	.	.	I	.	A	.	.	.	.	.	.	.	.	.	.	K	E	.	.	.	.	.	E	P	.	.	H	.	.
'TH_TMS108'	.	.	.	.	.	.	A	T	.	R	.	.	.	.	E	A	.	.	N	.	.	.	.	V	D	.	K	E	.	N	.	.	.	.	P	K	R	H	.	.
'TH_TMS112'	.	H	V	.	.	.	.	K	.	R	.	.	.	I	.	A	.	.	.	.	.	S	.	.	.	.	K	E	.	N	.	.	R	.	.	.	.	H	.	.
'TH_TMS114'	.	.	.	.	.	.	A	T	.	.	.	.	.	I	.	A	.	.	.	.	.	.	.	.	.	.	K	E	.	E	.	.	.	.	R	.	.	H	.	.
'TH_TMS124'	.	.	.	.	.	.	A	T	.	.	.	.	.	I	.	A	.	.	K	E	.	.	.	.	.	.	K	E	.	N	.	.	.	.	R	D	R	H	.	.
'TH_TMS125'	.	.	.	.	.	.	A	T	.	.	.	.	.	I	.	A	.	.	.	.	.	S	.	.	.	.	.	.	.	.	.	.	.	.	P	.	.	H	.	.
'TH_TMS139'	.	.	.	.	.	.	A	T	.	R	.	.	.	.	E	A	.	.	K	.	.	S	.	V	D	.	.	.	.	.	.	.	.	.	P	.	R	H	.	.
'TH_TMS14'	.	.	.	.	.	.	A	K	.	R	.	.	.	I	.	A	.	.	.	.	.	S	.	K	.	.	K	E	.	E	.	.	.	.	R	.	.	H	.	.
'TH_TMS142'	.	.	.	.	.	.	A	K	.	R	.	.	.	I	.	A	.	.	.	.	.	S	L	.	.	.	K	E	.	N	.	.	R	.	.	.	.	H	.	.
'TH_TMS149'	.	.	.	.	.	.	A	T	.	R	.	.	.	.	E	A	.	.	K	.	.	.	.	V	D	.	.	.	.	.	.	.	.	.	P	.	.	H	.	.
'TH_TMS15'	.	.	.	.	.	.	A	T	.	.	.	.	.	I	.	A	.	.	K	E	.	S	.	V	D	.	K	.	.	.	.	.	.	.	R	.	.	H	.	.
'TH_TMS150'	.	.	.	.	.	.	N	T	.	R	.	.	.	I	.	A	.	.	.	.	.	S	.	.	.	.	K	E	.	N	.	.	R	.	.	.	.	H	.	.
'TH_TMS153'	.	.	.	.	.	.	N	T	.	R	.	.	.	I	.	A	.	.	.	.	.	S	.	.	.	.	K	E	.	N	.	.	R	.	.	.	.	H	.	.
'TH_TMS158'	.	.	.	.	.	.	A	T	.	R	.	.	.	.	E	A	.	.	N	.	.	.	.	.	.	.	K	E	.	.	.	.	.	E	P	.	.	H	.	.
'TH_TMS159'	.	.	.	.	.	.	A	T	.	R	.	.	.	.	E	A	.	.	N	.	.	.	.	.	.	.	K	E	.	.	.	.	.	E	P	.	.	H	.	.
'TH_TMS160'	.	.	.	.	.	.	N	T	.	R	.	.	.	I	.	A	.	.	.	.	.	S	.	.	.	.	K	E	.	N	.	.	R	.	.	.	.	H	.	.
'TH_TMS165'	.	.	.	.	.	.	.	K	.	R	.	.	.	I	.	A	.	.	.	.	.	.	.	V	D	.	.	.	.	.	.	.	R	.	.	.	.	H	.	.
'TH_TMS17'	.	H	V	.	.	.	.	K	.	R	.	.	.	I	.	A	.	.	.	.	.	S	.	.	.	.	K	E	.	N	.	.	R	.	.	.	.	H	.	.
'TH_TMS170'	.	.	.	.	.	.	A	T	.	.	.	.	.	I	.	A	.	.	K	E	.	S	.	V	D	.	K	.	.	.	.	.	.	.	R	.	.	H	.	.
'TH_TMS18'	.	.	.	.	.	.	A	T	.	R	.	.	.	.	E	A	.	.	K	.	.	.	.	V	D	.	.	.	.	.	.	.	.	.	P	.	.	H	.	.
'TH_TMS19'	.	H	V	.	.	.	A	K	.	R	.	.	.	I	.	A	.	.	.	.	.	S	L	.	.	.	K	.	.	N	.	.	.	.	R	.	.	H	.	.
'TH_TMS23'	.	H	V	.	.	.	.	K	.	R	.	.	.	I	.	A	.	.	.	.	.	S	.	.	.	.	K	E	.	N	.	.	R	.	.	.	.	H	.	.
'TH_TMS24'	.	.	.	.	.	.	A	T	.	R	K	D	.	.	E	A	.	.	N	.	.	.	.	.	.	.	K	E	.	N	.	.	R	.	.	.	.	H	.	.
'TH_TMS30'	.	.	.	.	.	.	.	K	.	R	.	.	.	I	.	.	.	.	K	E	.	S	.	V	D	.	K	.	.	.	.	.	R	.	.	.	.	H	.	.
'TH_TMS32'	.	.	.	.	.	.	A	K	.	R	.	.	.	I	.	A	.	.	.	.	.	S	L	.	.	.	K	E	.	N	.	.	R	.	.	.	.	H	.	.
'TH_TMS34'	.	.	.	.	.	.	A	T	.	.	.	.	.	I	.	A	.	.	.	.	.	.	.	.	.	.	K	E	.	E	.	.	.	.	R	.	.	H	.	.
'TH_TMS37'	.	.	.	.	.	.	A	K	.	R	.	.	.	I	.	A	.	.	.	.	.	S	.	K	.	.	K	E	.	E	.	.	.	.	R	.	.	H	.	.
'TH_TMS38'	.	.	.	.	.	.	A	T	.	.	.	.	.	I	.	A	.	.	K	E	.	.	.	.	.	.	K	E	.	.	.	.	.	.	.	.	.	H	.	.
'TH_TMS40'	.	.	.	.	.	.	A	T	.	R	.	.	.	.	E	A	.	.	N	.	.	.	.	.	.	.	K	E	.	.	.	.	.	E	P	.	.	H	.	.
'TH_TMS61'	.	.	.	.	.	.	A	T	.	.	.	.	.	I	.	A	.	.	.	.	.	.	.	.	.	.	K	E	.	E	.	.	.	.	P	.	.	H	.	.
'TH_TMS7'	.	.	.	.	.	.	.	T	.	R	K	D	.	.	E	A	.	.	.	.	Y	.	.	.	.	.	K	.	.	.	.	.	.	E	P	.	.	H	.	.
'TH_TV400'	.	.	.	.	.	.	A	K	.	R	K	D	.	.	.	.	.	.	.	.	.	S	.	.	.	.	K	E	.	.	.	.	R	.	.	.	.	H	.	.
'TH_TV500'	.	.	.	.	.	.	A	T	.	R	K	D	.	I	.	A	.	.	.	.	.	.	.	.	.	.	K	.	.	.	.	.	R	.	.	.	.	H	.	.
population= India
'Ind_PV1'	.	.	.	.	.	.	A	.	.	R	.	D	.	.	.	.	.	.	K	.	.	S	.	.	.	.	K	.	.	.	.	.	.	.	R	D	.	H	.	.
'Ind_PV12'	.	.	.	.	.	.	A	T	.	R	.	D	.	I	.	A	.	.	K	E	.	S	.	V	D	.	K	.	.	.	.	.	.	E	P	.	.	H	.	.
'Ind_PV3'	.	.	.	.	.	.	A	K	.	R	.	D	.	.	.	.	.	.	K	.	.	S	.	.	.	.	K	.	.	.	.	.	.	.	R	D	.	H	.	.
'Ind_PV4'	.	.	.	.	.	.	A	T	.	R	.	D	.	I	.	A	.	.	K	E	.	S	.	V	D	.	K	.	.	.	.	.	.	E	P	.	.	H	.	.
'Ind_PV8'	.	.	.	.	.	.	N	T	.	R	.	D	.	.	.	A	.	.	.	.	.	S	.	.	.	.	K	.	.	N	.	.	.	.	P	.	.	H	.	.
'Ind_PV9'	.	.	.	.	.	.	A	K	.	R	.	D	.	.	.	.	.	.	K	.	.	S	.	.	.	.	K	.	.	.	.	.	.	.	R	D	.	H	.	.
'Ind_S3'	.	.	.	.	.	.	A	T	.	R	.	D	.	.	E	A	.	.	N	.	.	.	.	V	D	.	K	.	.	.	.	.	.	.	P	.	.	.	D	.
'Ind_S5'	.	.	.	.	.	.	.	K	.	R	.	.	.	I	.	A	.	.	.	.	.	S	.	.	.	.	K	.	.	.	.	I	.	.	P	.	.	H	.	.
